# Supplementary material for: Longitudinal Genome‐Wide Association Study for Female Fertility Traits in German Holstein Cattle
Source: Anim Genet. 2026 Feb 11;57(1):e70078. doi: 10.1002/age.70078 (PMC12893027; doi:10.1002/age.70078)
Supplement: Supplementary file 1 — Appendix S1: age70078‐sup‐0001‐AppendixS1.R. [file AGE-57-0-s001.R]

# Caption: R source code for the longitudinal GWAS
options(scipen = 9999)
library(data.table)
# fill the address below
setwd(".....")
#read map file
{MAP=fread("MAP.txt",header = T);dim(MAP)
# scan genotypic file
gdata=scan("genotyp.txt", what=character(0))

dim(gdata)
geno <- gdata[seq(2,length(gdata),2)] 
gname <- gdata[seq(1,length(gdata),2)]
gdata=cbind(gname,geno)
gdata=data.frame(gdata)
colnames(gdata)[1]= "ph.Id"
geno.snp <- lapply(geno, function(.line) strsplit(.line, '')[[1]]) 
geno.snp <- do.call(rbind,geno.snp)
gdata=cbind(gname,geno.snp)
rownames(gdata)= gdata[,1]
gdata=gdata[,-1]; dim(gdata)

########################################################################################
### make w as our genotype matrix
n= nrow(gdata) #number of individuals
m=ncol(gdata) #number of markers
W <- (matrix(as.integer(gdata), nrow = n, ncol = m, byrow = TRUE))   ;dim(W)
colnames(W) <- MAP$SNP_ID
rownames(W) <- row.names(gdata)
###############################
freq <-  apply(W,2,mean,na.rm = TRUE)/2; summary(freq)
W.mat <- sweep(as.matrix(W), MARGIN = 2, STATS =  2*freq,"-")
sum2pq <- sum(2*freq*(1-freq))
G.mat <- tcrossprod(W.mat)/sum2pq + diag(0.02,nrow(W.mat))
freq1 <-  apply(W.mat,2,mean,na.rm = TRUE)/2; summary(freq1)

########################################   read phenotypic file 
phe <-  read.table("phenotyp.txt", header = TRUE)

######### if there is legendre polynomial in phe file jut read and continue if not you should make below in # part and the continue
#library(orthopolynom)
X= data.frame(phe$Id,phe$lnr,phe$leg0,phe$leg1)
#X$phi0 <- 1
#X$phi1 <-  scaleX(X$phe.lnr,a=1,b=6,u=-1,v=1)
################################################################
x2=as.matrix(X[,c(3,4)])
X=X[,-2]

X=data.frame(X)
########################################################### make block diagonal matrix for Q and Z
Q <- model.matrix(~  0 + x2:as.factor(Id), data = phe);dim(Q)
colnames(Q)<- paste0("c", 1:ncol(Q))
#write.table(Q,"/scratch/agKoenig/sakhaeifars/fertility/R-analyses/l_gwas_do/Q-Z.matrix_no_Id.txt",quote = F,col.names = F,row.names = F)
y=matrix(phe$do)
#########################  variances obtained by BLUP or Gibbs should be entered manually
library(MASS)
Resvar = diag(nrow(phe))
diag(Resvar) <- (2576.883)

a.var <- matrix(c(128.036, 69.833,
                69.833, 63.690),2,2)

					  
p.var= matrix(c(67.886, 92.919,
                92.919, 138.671),2,2)
B.var= diag(nrow(phe))
diag(B.var) = (19.4113)
##############################################################
Idnt <- matrix(0, nrow = n, ncol = n)
diag(Idnt) <- 1
####################################################################################
# as Q and Z are equal so we make Q and put Q instead of Z just for saving memory

var.y_v =round(Q%*%(kronecker(G.mat,a.var)%*%t(Q))+ Q%*%(kronecker(Idnt,p.var)%*%t(Q)) + B.var + Resvar,4); dim(var.y_v)
write.table(var.y_v,"var.y_v.txt",col.names = F,row.names = F,quote = F)
#################################
eigen_result <- eigen(var.y_v)  ####   V = var.y_v
U=eigen_result$vectors 
eigen_values <- eigen_result$values
D <- diag(eigen_values)
up=t(U)

d.inv= solve(D)
XX <- model.matrix(~ insage.class + leg0 + leg1 + Hys , data = phe)
XX.star= up%*%XX

y.star=as.matrix(up%*%y)
#########################################################                Longitudinal GWAS
phe$Bull=as.character(phe$Bull)
dim(G.mat)
############################################### whole genome Longitudinal GWAS###################################################################
l.gwas= matrix(c(NA),nrow= m , ncol = 15) 
colnames(l.gwas)= c("SNP_ID","CHR","POS","freq","snp.effect0","snp.effect1","var1","cov12","var2","chi-squar.T","p_val.T","chi-squar.1","p_value.1","chi-squar.2","p_value.2")
 save_data <- function(data, filename) {
  write.table(data, filename, sep = "\t", row.names = FALSE, col.names = TRUE)
}  
for (i in 1:m) {
  if (i %% 50 == 0)  cat("Number of loops completed:", i, "\n")
  xsnp= W.mat[rep(seq_len(nrow(W.mat)), times = table(X$phe.Id)),i] # increase w.mat up to repeated times per animal
  xs1 <- up%*% xsnp                                                  # make t(U)%*% xsnp %*% leg 0
  xs2 <- up%*% xsnp * X$phe.leg1                                    # make t(U) %*% xsnp %*% leg 1
  xx2=cbind(XX.star,xs1,xs2)                                        # combine fixed effects with new snp effects
  # fixed effect
  var.inv <- t(xx2) %*% d.inv %*% xx2                               # 
  var_b.hat <- ginv(var.inv)                                        # variance of fixed effects
  dinys = t(xx2) %*% d.inv %*% y.star 
  b.hat  <- (var_b.hat) %*%  dinys                                  # fixed effects
  # frequency
  l.gwas[i,4]              <- as.numeric(as.matrix(freq[i]))   # allele frequency
  # SNP effect
  l.gwas[i, c(5, 6)] <- c(b.hat[(nrow(b.hat) - 1)], b.hat[nrow(b.hat)])   # snp effect (intercept and slope)
  # Covariance matrix
  covar <- var_b.hat[(nrow(var_b.hat) - 1):nrow(var_b.hat), (ncol(var_b.hat) - 1):ncol(var_b.hat)] # (co)variance of snp effect
  l.gwas[i, c(7, 9)] <- diag(covar)
  l.gwas[i,8]<- covar[upper.tri(covar)]
  # Wald test and P-value
  wald_test <- t(l.gwas[i, c(5, 6)]) %*% solve(covar) %*% as.matrix(l.gwas[i, c(5, 6)])
  l.gwas[i,  10] <- as.numeric(wald_test)
  l.gwas[i, 11] <- pchisq(as.numeric(l.gwas[i, 10]), lower.tail = FALSE, df = 2)
  
  l.gwas[i, 12] <- l.gwas[i,5]**2/l.gwas[i,7]   # p-value of 1st effect
  l.gwas[i, 13] <-  pchisq(as.numeric(l.gwas[i, 12]), lower.tail = FALSE, df = 1)
  l.gwas[i, 14] <-l.gwas[i,6]**2/l.gwas[i,9]    # p-value of 2nd effect
  l.gwas[i, 15] <- pchisq(as.numeric(l.gwas[i, 14]), lower.tail = FALSE, df = 1)
   if (i %% 100 == 0) {
    save_data(l.gwas, "temporal_result.txt")
  }
}

l.gwas[c(1:nrow(l.gwas)), c("SNP_ID", "CHR", "POS")] <-as.matrix(MAP)
write.table(l.gwas,"fina_l.gwas_result.txt",quote = F,col.names = T,row.names = T)}
########################### inflation factor
#chisq <- as.numeric(l.gwas[, 10], na.rm = TRUE);print(median(chisq))
#lambda <- median(chisq) / qchisq(0.5, df = 2);print(lambda)
#write.table(lambda,"inflation_factor.txt",quote = F,col.names = T,row.names = T)
